# Supplementary material for: The Natural History of Aerosolized Francisella tularensis Infection in Cynomolgus Macaques
Source: Pathogens. 2021 May 13;10(5):597. doi: 10.3390/pathogens10050597 (PMC8153158; doi:10.3390/pathogens10050597)
Supplement: Supplementary file 1 [file pathogens-10-00597-s001.zip]

Archive with 1 entries (1 files):
- pathogens-1151043 supp.pdf
